# Supplementary material for: Genome-wide analysis of gibberellin-dioxygenases gene family and their responses to GA applications in maize
Source: PLoS One. 2021 May 7;16(5):e0250349. doi: 10.1371/journal.pone.0250349 (PMC8104384; doi:10.1371/journal.pone.0250349)
Supplement: S3 Table — (XLSX) [file pone.0250349.s003.xlsx]

## Sheet: Sheet1
S3 Table.Tissue expression profiles for gibberellin-dioxygenases genes in maize.
symbol	Root (elongation zone)	Root (meristematic zone)	Root (stele)	Root (tip)	Root	Leaf (3rd leaf of seedling)	Leaf (3rd leaf)	Leaf (apex)	Leaf (bundle sheath)	Leaf (mesophyll)	Leaf (Seedling)	Leaf	Internode	Stalks	Shoot	Shoot (apex)	Tassels (primordia)	Tassels	Anther	Pollen	Ear (immature)	Ear (inflorescence)	Ear (leaf)	Ear (primordia)	Ear	Silks	Kernels (germinating)	Kernels	Maternal transfer zone	Nucellus	Embryo	Endosperm (transfer layer)	Endosperm	Seeds	Coleoptyle (5 day)	Seedling	Whole Plant
ZmGA2ox1	0.0154232	0.0269827	0.112509	0.715881	0.185435	0.00554598	0.0464264	0.0159217	0.0928816	0.0668027	0.00276025	0.432447	0.06926	0.0566292	0.0596431	0.122388	0.119481	0.174976	0.0388212	0.00390135	0.316951	0.142953	0	1	0.435452	0.0603441	0.171407	0.0512923	0.229736	0	0.0243022	0.0699198	0.00905658	0.0172755	0.00809427	0.0992066	0.0613263
ZmGA20ox4	0.0108048	0.00249921	0.00213654	0.00788405	0.0126854	0.00822184	0.00886778	0.00419165	0.00938333	0.00787149	0.00483912	0.018421	0.00514536	0.0045305	0.0653489	0.00465647	0.00143869	0.0364092	0.00694992	0.0735972	0.00622971	0.00398874	0.0174251	0.00392225	0.00360792	0.0287978	0.0222096	0.0249054	1	0.00111817	0.00494052	0.132777	0.00861452	0.0267466	0.00202855	0.00883883	0.00499968
ZmGA20ox5	0	0	0	0	0.000211799	0	0	0	0	0	0	0	0	0	0	0.000161024	0	0.0297959	0.000863725	1	0	0	0	0	0.00262087	0	0	0.00123115	0	0	0	0	0.000700618	6.64388e-05	0	0.00011793	0
ZmGA2ox11	0	0	0	0	0.0154128	0.0495701	0.0383389	0.0110827	0.017893	0.0025272	0.0549583	0.0431155	0.171871	0.139358	0.119391	0.0297469	0.242386	0.160038	0.00643682	0.00700949	0.836357	0.546759	0.0151825	0.544793	1	0	0	0.0541497	0	0	0	0	0.00552738	0.0564077	0.0068301	0.0299761	0.0614445
ZmGA20ox10	0.00399574	0.00675624	0.000661119	0.0203059	0.00987097	0.181933	0.41292	0.166012	0.112166	0.142421	0.0828009	0.199656	0.0134887	0.0358562	0.0866482	0.0650895	0.862063	0.104652	0.00831186	0.00513673	0.507547	0.191791	0.546066	1	0.237927	0	0.0216438	0.0246337	0	0.0231667	0.273576	0	0.0089816	0.0119675	0.00635653	0.0517542	0.0885564
ZmGA2ox12	0.0128783	0.0204205	0.0854156	0.0462406	0.43659	0	0.00228403	0.0146873	0.000907824	0.00193382	0	0.0132917	0.247954	0.0751227	0.14329	0.0235041	0.698166	0.129534	0.00415937	6.98663e-05	0.942791	0.560044	0.0353382	1	0.462163	0.0842059	0.0312795	0.0912096	0	0.0516891	0.0607225	0.0174575	0.0325339	0.0564889	0.291089	0.0938089	0.103695
ZmGA20ox9	4.12913e-05	0	0.00729896	0.049462	0.0401307	0.356355	0.0376025	0.064747	0.0258455	0.0274325	0.0809372	0.239211	0.0205852	0.140536	0.0423975	0.0171851	0.128299	0.356256	0.254124	0.000316693	0.17785	0.225272	0.49759	0.363304	0.47347	0.105007	0.797189	0.492762	0	0.0137477	0.630753	0.0879285	1	0.486673	0.209208	0.134872	0.0460427
ZmGA2ox5	0.006046	0	0.00951061	0	0.109363	0.00123151	0	0.00592463	0.015659	0.00402271	0	0.0122523	0	0.115923	0.0323059	0.009974	0.00202396	0.164464	0.143111	0.0347789	0.0491803	0.00800857	0.196561	0.00589447	0.0424008	1	0.0474872	0.0766758	0	0.17481	0.159169	0.120243	0.0363269	0.0197418	0.0757671	0.0256239	0.0144154
ZmGA3ox3	0.0173375	0.0145391	0.0326669	1	0.174779	0.0222226	0.0805496	0.00480662	0.098136	0.0588047	0.01511	0.087871	0	0.00179356	0.0361188	0.00222255	0.000485069	0.00135195	0	0.0018794	0	0	0.0733474	0	0	0.00770606	0.0267025	0.000528085	0	0	0	0	0.0013506	0	0.00155825	0.0418853	0.0780392
ZmGA2ox13	0.0471751	0	0.118021	0.0898019	0.0510514	0	0	0	0.00153574	0.0055233	0	0.00115388	0	0	0.00680301	0.0217791	0	0.0165053	0.00045597	0.000128471	0	0	0	0	0.00357958	1	0	0.0281196	0.102581	0	0	0	0.0415075	0.0124515	0.0175053	0.017923	0.00123956
ZmGA20ox11	0.729787	0.304926	0.0290622	1	0.364134	0.001996	0.0014944	0.00521638	0.0152895	0.0116621	0.00106562	0.00905641	0.00617232	0.181933	0.0601826	0.116117	0.0448839	0.0216383	0.00589096	0.000699631	0.0201413	0.0247558	0.00744371	0.00887448	0.0610497	0.160627	0.284068	0.0229129	0.0425531	0.0141735	0.31212	0	0.0247422	0.0849588	0.0893375	0.0448185	0.0380416
ZmGA20ox1	0.0030701	0	0.00186367	0.126005	0.401461	0.0101155	0.000590875	0.00143002	0	0	0	0.00151733	0	0	0.0039663	0.0442995	0.0355194	0.457272	0.021444	0.021139	0.000331075	0.0115982	0.00721024	0.0210417	0.0105004	0	0.0223068	0.0274588	1	0	0.0180762	0.158685	0.00259156	0.0335883	0.000214847	0.0302173	0.0437159
ZmGA20ox2	0.0595449	0.00868735	0.262186	0.68923	0.184184	0.0324502	0.0237935	0.0769765	0.0207658	0.00554429	0.030095	0.0895318	0.221092	0.373207	0.106295	0.419888	0.181176	0.655715	0.0676654	0.152584	0.142822	0.174505	0.00980268	0.53642	0.240633	1	0.448269	0.327678	0.078454	0.0263471	0.258307	0.0135518	0.353641	0.220978	0.0478407	0.0800102	0.100515
ZmGA20ox3	0.111706	0.0366807	0.0216122	0.111688	0.0824986	0.0253752	0.0163412	0.0237862	0.0502461	0.0264539	0.00941239	0.0316038	0.014717	0.038442	0.0628624	0.0531584	0.52574	0.0958299	0.0527779	0.000529667	0.176305	0.124954	0.0556296	0.442607	0.269918	0.0323037	0.0514117	0.238651	1	0.113526	0.0204018	0.0213159	0.0608	0.181368	0.0637194	0.0390241	0.0317356
ZmGA2ox6	0.850507	0.393682	0.239917	0.402018	0.628582	0.112197	0.0979196	0.067124	0.00809873	0.0134608	0.328706	0.149741	0	0.774158	0.0932781	0.347692	0.111028	0.275113	0.211664	0.0138639	0.424127	0.0640222	0	0.331201	0.294703	0.158526	0.495207	0.259583	1	0	0.559725	0.268238	0.0369975	0.260778	0.0807857	0.10173	0.0982553
ZmGA2ox7	0.013263	0	0.109301	0.0218485	0.0225412	9.221e-05	0	0.15572	0.0217156	0.0120329	0	0.00223444	0	0.0294298	0.0110445	0.0363273	0.0187836	0.00741672	0.00141496	0	0.0111252	0.00795176	0.00982914	0.00970422	0.00696304	0.00761131	0.000628819	0.508661	0	0.0151046	0.0140338	0	1	0.223333	0.0197173	0.0369659	0.0293034
ZmGA3ox2	0	0	0	0	0	0	0	0	0	0	0	0	0	0	0	0.000277426	0	0.150003	1	4.03243e-05	0	0	0	0	0	0	0	0	0.0115428	0	0	0	0	0	0	0	0
ZmGA2ox8	0.00799919	0.0058736	0.0250059	0.0057084	0.234526	0.0116906	0.00238639	0.0599071	0.0214819	0.0483082	0.00126619	0.0471373	0.0503256	0.158395	0.0610356	0.170561	0.0884251	0.0122573	0.0371837	0.0143406	0.515478	0.0154521	0.00943563	0.145039	0.117089	0.020075	0.0549975	0.0827819	0	0.0729151	1	0.0259674	0.0254111	0.0367159	0.146829	0.10334	0.0898117
ZmGA2ox9	0	0.000667429	0.0111388	0.0755891	0.0172343	0.0142033	0.0484366	0.0364849	0.211526	0.137191	0	0.0550509	0.416395	0.236601	0.200631	1	0.019146	0.942655	0.0267333	0.790825	0.00926189	0.0104391	0	0.114914	0.0066616	0.00384626	0.029771	0.0092471	0	0	0.0010364	0	0.0013959	0.0121325	0.016319	0.148254	0.295726
ZmGA2ox10	0	0.000798913	0.00131424	0.00796263	0.000736198	0	0	0.0487285	0	0	0	0.000569602	0.0641625	0	0.000673384	0.00731559	1	0.107574	0.0141315	9.15338e-05	0.0195946	0.0115079	0	0.271894	0.0184153	0	0.00240974	0.000679126	0	0	0.00548465	0	0.000805909	0	0.000646628	0.000930163	0.0058075
ZmGA2ox2	0.00115042	0	0.00688183	0.00486407	0.0574673	0.130624	0.0722056	0.0349792	0.05346	0.0162236	0.00606537	0.0918258	0.00233997	0.000983365	0.0316484	0.00870189	0.264373	0.0375849	0.0186411	0.0129138	0.313179	0.177585	0.870103	1	0.399477	0.100553	0.0294403	0.0146221	0	0.00917029	0.0361878	0.00487654	0.00215838	0.00204393	0.0914192	0.0461711	0.0654478
ZmGA3ox1	0.141095	0.0162221	0.208735	0.480836	0.0844222	0.0273976	0.0276898	0.00744784	0.0114513	0.0158124	0	0.0115247	0.291453	0.17948	0.0598828	0.0683221	0.0365433	0.0804693	0.0146722	0.000803566	0.215257	0.192018	0.0658705	0.212638	0.0636881	0.0818355	1	0.00598796	0	0	0	0	0.000297264	0.0030819	0.0096053	0.0754699	0.0654809
ZmGA2ox3	0.777059	0.258715	0.74125	0.508767	0.603557	0	0	0.887663	0	0	0	0.00526781	0	0	0.00882556	1	0	0.0328799	0.60743	0.0344974	0.0176657	0	0	0	0	0	0.120464	0	0	0	0	0	0.00980767	0	0.00707563	0.106959	0
ZmGA20ox6	0	0	0.0206207	0.0166444	0.0191466	0.102975	0.131493	0.037356	0.227087	0.134722	0.0430585	0.127191	0.464415	0.297027	0.576482	1	0.155929	0.0888505	0.0373418	0.0988122	0.0405483	0.0625177	0.0579389	0.0521307	0.0684233	0.0202347	0.217943	0.126161	0.257613	0.107434	0.260849	0.0268869	0.0255143	0.0549804	0.0315281	0.09975	0.133033
ZmGA2ox4	0.0781131	0.0155438	0.274723	0.181572	0.725917	0.0491292	0.0577695	0.100268	0.086117	0.0223857	0.0270511	0.399075	0.0777086	0.0966177	0.195893	0.0385818	0.297176	0.189082	0.0714549	0.00205712	0.474715	0.188628	1	0.591782	0.355409	0.0282318	0.191864	0.198444	0.324284	0.115018	0.0183265	0	0.00725238	0.115591	0.304316	0.183851	0.804795
ZmGA20ox7	0.0388624	0.0285018	0.416417	0.410233	0.224745	0.0481376	0.0189104	0.00118876	0.0740607	0.0227662	0	0.0661839	0.157131	1	0.0827901	0.487713	0.0211382	0.881241	0.0397889	0.00989881	0.00244737	0.0188542	0.0662867	0.0137428	0.0362944	0.00340356	0.00733417	0.0498466	0	0.019308	0.0015687	0.0305109	0.00201098	0.0560449	0.0429816	0.0917391	0.0919607
ZmGA20ox8	0.0912685	0	0	0.171261	1	0	0	0	0	0	0	0.0606334	0	0	0	0.00140904	0	0.0081988	0.0546912	0.0052272	0	0	0	0	0.00412552	0.0407786	0	0.00622157	0	0	0	0	0.00571476	0.00440885	0	0.0141412	0.423509
